# Supplementary material for: Additive Manufacturing of Regorafenib Tablets: Formulation Strategies and Characterization for Colorectal Cancer
Source: Polymers (Basel). 2025 Aug 26;17(17):2302. doi: 10.3390/polym17172302 (PMC12431445; doi:10.3390/polym17172302)
Supplement: Supplementary file 1 [file polymers-17-02302-s001.zip]

Archive with 1 entries (1 files):
- polymers-3767886-supplementary.pdf
